# Supplementary material for: Comprehensive Tools of Alkaloid/Volatile Compounds–Metabolomics and DNA Profiles: Bioassay-Role-Guided Differentiation Process of Six Annona sp. Grown in Egypt as Anticancer Therapy
Source: Pharmaceuticals (Basel). 2024 Jan 11;17(1):103. doi: 10.3390/ph17010103 (PMC10821326; doi:10.3390/ph17010103)
Supplement: Supplementary file 1 [file pharmaceuticals-17-00103-s001.zip]

Archive with 1 entries (1 files):
- pharmaceuticals-2769255-supplementary.pdf
